# Supplementary material for: Partial Atomic Model of the Tailed Lactococcal Phage TP901-1 as Predicted by AlphaFold2: Revelations and Limitations
Source: Viruses. 2023 Dec 15;15(12):2440. doi: 10.3390/v15122440 (PMC10747895; doi:10.3390/v15122440)
Supplement: Supplementary file 1 [file viruses-15-02440-s001.zip]

Archive with 2 entries (2 files):
- Supplementary-Video-S1.mp4
- viruses-2740258-supplementary.pdf
